# Supplementary material for: A comparative study of Mentha longifolia var. asiatica and Zygophyllum arabicum ZnO nanoparticles against breast cancer targeting Rab22A gene
Source: PLoS One. 2024 Aug 30;19(8):e0308982. doi: 10.1371/journal.pone.0308982 (PMC11364221; doi:10.1371/journal.pone.0308982)
Supplement: S1 File — (ZIP) [file pone.0308982.s001.zip]

Archive with 6 entries (6 files):
- 2-way ANOVA and IC50.pzf
- Gene expression results.xlsx
- MTT Assay Results.xlsx
- Protein analysis results.xlsx
- SEM Image of M. L ZnONPs.tif
- SEM image of Z. A ZnONPs.tif
