# Supplementary material for: A comparative study of Mentha longifolia var. asiatica and Zygophyllum arabicum ZnO nanoparticles against breast cancer targeting Rab22A gene
Source: PLoS One. 2024 Aug 30;19(8):e0308982. doi: 10.1371/journal.pone.0308982 (PMC11364221; doi:10.1371/journal.pone.0308982)
Supplement: S1 File — (ZIP) [file pone.0308982.s001.zip › Gene expression results.xlsx]

## Sheet: Gene expression analysis
		Type of Sample	Rab22A			Average	S.D	S.E	p value	significance
		Control	2.3	2.5	2.7	2.5	0.2	0.11547
		Extract of ZA	1.2	1.5	1.1	1.26667	0.208167	0.120185	0.021903	*
		ZnONPs of ZA	0.5	0.45	0.36	0.436667	0.070946	0.0409607	0.0172983	*
		Extract of ML	1.7	1.79	1.65	1.71333	0.070946	0.0409607	0.0010278	***
		ZnONPs of ML	0.9	0.85	0.89	0.88	0.0264575	0.0152753	0.00426062	**
		Type of Sample	Bax			Average	S.D	S.E	p value	significance
		Control	1.1	1.5	1	1.2	0.216025	0.124722
		Extract of ZA	1.9	2.2	1.89	1.99667	0.143836	0.0830439	0.00471082	**
		ZnONPs of ZA	2.8	2.92	2.78	2.83333	0.0618241	0.0356942	0.00483761	**
		Extract of ML	1.6	1.56	1.69	1.61667	0.054365	0.0313877	0.00412521	**
		ZnONPs of ML	2.3	2.68	2.2	2.39333	0.206774	0.119381	0.0498498	*
		Type of Sample	Casp 3
		Control	0.4	0.58	0.36	0.446667	0.0956847	0.0552436
		Extract of ZA	1.6	1.69	1.58	1.62333	0.0478423	0.0276218	0.000825562	***
		ZnONPs of ZA	2.8	2.73	2.89	2.80667	0.0654896	0.0378104	0.00435935	**
		Extract of ML	0.95	0.78	0.91	0.88	0.0725718	0.0418994	0.000415804	*
		ZnONPs of ML	2.1	2.6	2.35	2.35	0.204124	0.117851	0.0169734	**
		Type of Sample	Casp 8
		Control	1.8	1.56	1.69	1.68333	0.0980929	0.056634
		Extract of ZA	2.8	2.46	3.1	2.78667	0.261449	0.150948	0.0194174	*
		ZnONPs of ZA	3.9	3.87	4.1	3.95667	0.102089	0.0589413	0.0109458	*
		Extract of ML	2.3	2.54	2.29	2.37667	0.115566	0.0667222	0.00764262	**
		ZnONPs of ML	3.2	3.18	3.29	3.22333	0.0478423	0.0276218	0.0156813	*
		Type of Sample	Casp 9
		Control	3	3.5	3.89	3.46333	0.364265	0.210308
		Extract of ZA	4.5	4.2	4.9	4.53333	0.286744	0.165552	0.0442491	*
		ZnONPs of ZA	6	6.2	5.8	6	0.163299	0.0942809	0.04393	*
		Extract of ML	4.1	3.8	4.6	4.16667	0.329983	0.190516	0.0341955	*
		ZnONPs of ML	5.2	5	5.98	5.39333	0.422795	0.244101	0.00443045	**
