# Supplementary material for: A comparative study of Mentha longifolia var. asiatica and Zygophyllum arabicum ZnO nanoparticles against breast cancer targeting Rab22A gene
Source: PLoS One. 2024 Aug 30;19(8):e0308982. doi: 10.1371/journal.pone.0308982 (PMC11364221; doi:10.1371/journal.pone.0308982)
Supplement: S1 File — (ZIP) [file pone.0308982.s001.zip › MTT Assay Results.xlsx]

## Sheet: Sheet1
	Negative Control
Concentration	% Viability 1	% Viability 2	% Viability 3	Average	S.D	S.E
100	100	98	99.5	99.1667	1.04083	0.600925
80	99.3	97.5	96	97.6	1.65227	0.953939
60	99.5	98.6	97.3	98.4667	1.10604	0.638575
40	99.4	97.6	96	97.6667	1.70098	0.982061
20	99.7	96.2	97.9	97.9333	1.75024	1.0105
	ZA Extract
Concentration	% Viability 1	% Viability 2	% Viability 3	Average	S.D	S.E	p-value	Significance
100	60	63.4	57.6	60.3333	2.91433	1.68259	0.00315544	**				Statistical significance by t test
80	65.1	68	62.3	65.1333	2.85015	1.64553	0.00210051	**				100	80	60	40	20	p Value	Significance
60	75	72.5	77	74.8333	2.25462	1.30171	0.00531265	**			Negative control	99.1667	97.6	98.4667	97.6667	97.9333
40	80	79.6	82.1	80.5667	1.34288	0.775314	0.00918528	**			ZA Extract	60.3333	65.1333	74.8333	80.5667	85.4667	0.00676731	**
20	85.3	83.5	87.6	85.4667	2.05508	1.1865	0.00897853	**			ZA ZnO NPs	32.8667	45.0667	50.0333	60.0667	77.6667	0.00397018	**
											ML Extract	69.4333	75.2667	79.8667	84.5667	90.7667	0.00240723	***
											ML ZnONPs	43.2	50.1667	55.7667	72.8667	84.6667	0.0103489	*
	ZA ZnONPs
Concentration	% Viability 1	% Viability 2	% Viability 3	Average	S.D	S.E	p-value	Significance
100	33	30.5	35.1	32.8667	2.3029	1.32958	0.000209988	***
80	45.1	42.3	47.8	45.0667	2.75015	1.5878	0.00172675	**
60	50	47	53.1	50.0333	3.05014	1.761	0.0020602	**
40	60	57.2	63	60.0667	2.90057	1.67465	0.00377921	**
20	78	75	80	77.6667	2.51661	1.45297	0.00344205	**
	ML Extract
Concentration	% Viability 1	% Viability 2	% Viability 3	Average	S.D	S.E	p-value	Significance
100	69.8	68	70.5	69.4333	1.2897	0.74461	0.000155808	***
80	75.3	74.6	75.9	75.2667	0.650641	0.375648	0.00337828	**
60	79.6	80.2	79.8	79.8667	0.305505	0.176383	0.00141335	***
40	85.6	83.5	84.6	84.5667	1.0504	0.606447	0.00422688	**
20	90.8	91.3	90.2	90.7667	0.550757	0.31798	0.0262717	*
	ML ZnONPs
Concentration	% Viability 1	% Viability 2	% Viability 3	Average	S.D	S.E	p-value	Significance
100	43.5	45.2	40.9	43.2	2.16564	1.25033	0.000916427	***
80	51.5	50.1	48.9	50.1667	1.30128	0.751295	0.00948144	**
60	55.2	57.8	54.3	55.7667	1.81751	1.04934	0.000571735	***
40	70.9	75.2	72.5	72.8667	2.17332	1.25477	0.00567986	**
20	85	83	86	84.6667	1.52753	0.881917	0.00369773	**
