# Supplementary material for: A comparative study of Mentha longifolia var. asiatica and Zygophyllum arabicum ZnO nanoparticles against breast cancer targeting Rab22A gene
Source: PLoS One. 2024 Aug 30;19(8):e0308982. doi: 10.1371/journal.pone.0308982 (PMC11364221; doi:10.1371/journal.pone.0308982)
Supplement: S1 File — (ZIP) [file pone.0308982.s001.zip › Protein analysis results.xlsx]

## Sheet: Protein Analysis results
			Rab22A
		Type of Sample	Trial 1	Trial 2	Trial 3	Average	S.D	S.E	p value	significance
		Control	70.12	69.3	71.2	70.2067	0.95296	0.550192
		Extract of ZA	50.6	52	48.8	50.4667	1.60416	0.926163	0.00554699	**
		ZnONPs of ZA	35	32	37	34.6667	2.51661	1.45297	0.0217546	*
		Extract of ML	60.1	58	62.2	60.1	2.1	1.21244	0.00012537	***
		ZnONPs of ML	40	38.1	42.5	40.2	2.20681	1.2741	0.000581505	***
			Bax
		Type of Sample	Trial 1	Trial 2	Trial 3	Average	S.D	S.E	p value	significance
		Control	80	79.4	83.1	80.8333	1.98578	1.14649
		Extract of ZA	130.5	127.6	131.2	129.767	1.90875	1.10202	0.000256511	***
		ZnONPs of ZA	166	164	168	166	2	1.1547	0.000112543	***
		Extract of ML	101.2	99.5	102.4	101.033	1.45717	0.841295	2.55347e-05	***
		ZnONPs of ML	145	142	147	144.667	2.51661	1.45297	0.000196618	***
			Casp 3
		Type of Sample	Trial 1	Trial 2	Trial 3	Average	S.D	S.E	p value	significance
		Control	4.2	2.3	6.2	4.23333	1.95021	1.12596
		Extract of ZA	16.2	18.6	14.1	16.3	2.25167	1.3	0.0380977	*
		ZnONPs of ZA	23	25	21	23	2	1.1547	0.0144487	**
		Extract of ML	11.23	13.56	10.89	11.8933	1.45335	0.839093	0.057606	*
		ZnONPs of ML	20	18	22	20	2	1.1547	0.0534713	*
			Casp 8
		Type of Sample	Trial 1	Trial 2	Trial 3	Average	S.D	S.E	p value	significance
		Control	7.3	5.2	4.6	5.7	1.41774	0.818535
		Extract of ZA	25	23	27	25	2	1.1547	0.00639029	**
		ZnONPs of ZA	34	32	36	34	2	1.1547	0.00298739	**
		Extract of ML	20	22	18	20	2	1.1547	0.0261483	*
		ZnONPs of ML	29.9	27.56	30.2	29.22	1.44541	0.834506	0.041805	*
			Casp 9
		Type of Sample	Trial 1	Trial 2	Trial 3	Average	S.D	S.E	p value	significance
		Control	8.8	6.2	10.4	8.46667	2.11975	1.22384
		Extract of ZA	30	27.5	31.9	29.8	2.20681	1.2741	1.70894e-05	***
		ZnONPs of ZA	40	42.8	39.1	40.6333	1.92959	1.11405	0.0448569	*
		Extract of ML	25	27.32	23.41	25.2433	1.96632	1.13526	0.000176013	***
		ZnONPs of ML	31.5	30.2	27.6	29.7667	1.98578	1.14649	0.0506113	*
